# Supplementary material for: A Comparative Analysis of the Antioxidant Profiles Generated by the RoXstaTM System for Diverse Biological Fluids Highlights the Powerful Protective Role of Human Seminal Plasma
Source: Antioxidants (Basel). 2025 Jan 14;14(1):90. doi: 10.3390/antiox14010090 (PMC11762656; doi:10.3390/antiox14010090)
Supplement: Supplementary file 1 [file antioxidants-14-00090-s001.zip]

Archive with 7 entries (6 files):
- Supplementary Figure S1 Ability of the RoXsta system to profile the antioxidant activity of fruit juices.pdf
- Supplementary Figure S2 Ability of the RoXsta system to profile the antioxidant activity of cosmetic products .pdf
- Supplementary Table S1 Optimised sample dilutions for antioxidant assays .pdf
- __MACOSX/
- __MACOSX/._Supplementary Figure S1 Ability of the RoXsta system to profile the antioxidant activity of fruit juices.docx
- __MACOSX/._Supplementary Figure S2 Ability of the RoXsta system to profile the antioxidant activity of cosmetic products .docx
- __MACOSX/._Supplementary Table 1 Optimised sample dilutions for antioxidant assays .docx
